# Supplementary material for: Improving the Throughput and Specificity for Small-Molecule Analysis During First-Tier Mass Spectrometry–Based Newborn Screening
Source: Metabolites. 2026 Jun 25;16(7):443. doi: 10.3390/metabo16070443 (PMC13413493; doi:10.3390/metabo16070443)
Supplement: Supplementary file 1 [file metabolites-16-00443-s001.zip]

Archive with 1 entries (1 files):
- metabolites-4344084-supplementary.pdf
